# Supplementary material for: The impact of TikTok short video factors on tourists’ behavioral intention among Generation Z and Millennials: The role of flow experience
Source: PLoS One. 2024 Dec 5;19(12):e0315140. doi: 10.1371/journal.pone.0315140 (PMC11620689; doi:10.1371/journal.pone.0315140)
Supplement: S2 File — (XLSX) [file pone.0315140.s002.xlsx]

## Sheet: Sheet1
Gender	Age	Education_level	Occupation	Monthly_income	Years_tiktok_user	Everyday_tiktok_use	TBI1	TBI2	TBI3	TBI4	FCA1	FCA2	FCA3	FCA4	TID1	TDI2	TDI3	ITA1	ITA2	ITA3	ITA4	PRU1	PRU2	PRU3	PRU4	PRU5	PEU1	PEU2	PEU3	PEU4	PEU5	INF1	INF2	INF3	INF4	ENT1	ENT2	ENT3	ENT4	TLP1	TLP2	TLP3	TLP4	TLP5
1	1	4	3	3	2	2	2	3	4	4	2	1	2	1	2	2	2	2	3	4	2	2	3	2	3	4	3	4	4	3	4	2	2	2	2	5	5	5	5	2	2	2	3	1
1	2	4	3	4	2	4	2	3	2	1	5	4	4	5	2	2	3	5	4	5	5	4	5	4	1	2	2	1	2	1	2	2	2	3	3	2	2	2	2	4	2	3	3	4
1	2	3	3	5	2	3	1	1	1	1	5	5	5	5	4	4	5	3	4	4	4	4	5	5	1	3	5	4	5	4	5	4	5	4	4	1	2	2	3	5	4	5	5	5
2	2	5	3	4	2	2	4	1	4	1	5	5	5	5	4	5	4	1	3	2	1	3	1	2	4	4	1	2	1	2	2	4	4	5	4	3	3	5	3	5	4	4	5	5
1	2	4	3	3	2	2	2	2	2	2	5	5	5	5	3	2	5	5	4	4	4	5	5	5	2	2	1	2	1	2	1	4	3	4	4	3	1	4	4	5	3	5	4	5
2	2	2	3	3	2	3	1	1	1	1	5	5	5	5	3	3	5	2	2	2	2	1	3	3	2	1	5	5	5	2	1	3	5	3	3	1	2	5	5	5	3	5	5	5
2	2	3	3	3	2	4	1	1	1	1	5	5	5	5	3	3	5	3	2	2	2	4	5	4	3	3	4	5	5	2	1	3	3	5	3	3	2	2	4	5	3	5	5	5
2	2	3	3	3	2	2	2	4	3	4	3	5	2	4	4	5	4	2	2	2	1	4	3	4	5	5	5	5	4	5	5	5	4	5	4	2	3	2	2	2	4	4	2	5
1	1	4	6	3	2	2	1	1	2	3	2	1	2	1	4	5	1	1	3	1	3	1	1	3	4	5	4	5	4	4	4	4	4	5	1	4	4	4	4	2	4	1	5	1
2	2	5	2	4	2	2	4	4	4	3	2	3	2	4	1	1	4	2	4	4	2	4	4	2	1	1	2	1	1	2	1	1	1	4	1	4	4	4	5	2	1	4	2	3
1	1	3	2	3	2	3	1	1	1	1	5	5	5	5	5	5	5	4	3	3	3	3	4	4	2	1	3	3	3	4	5	1	1	1	1	1	5	5	2	5	5	5	5	5
2	2	3	5	4	1	2	1	2	5	3	1	1	2	1	3	4	4	1	3	2	1	3	1	3	2	3	2	2	3	2	3	4	3	4	4	3	4	4	3	2	3	4	4	1
2	2	4	3	3	2	2	2	2	1	1	5	3	5	3	4	5	3	4	5	4	5	3	4	3	5	5	5	5	5	5	5	3	4	3	4	3	5	4	5	5	4	3	4	3
1	2	4	5	3	2	2	2	4	4	3	5	5	5	5	4	5	1	5	4	5	4	5	4	5	4	2	2	4	2	3	2	3	4	4	3	4	2	4	4	5	4	1	2	5
2	2	3	3	3	2	2	1	1	1	1	5	5	5	5	5	5	5	2	3	3	3	3	4	4	2	3	3	3	3	3	3	1	1	3	1	2	2	5	3	5	5	5	5	5
1	2	4	3	3	2	2	3	3	5	5	5	5	5	5	3	2	2	5	3	3	5	3	5	3	1	1	1	1	2	1	1	1	2	2	1	2	1	1	2	5	3	2	3	5
2	2	5	5	3	2	2	1	1	1	1	5	4	5	5	5	4	5	4	4	5	5	5	5	5	5	4	4	3	3	5	4	2	2	2	1	1	5	5	4	5	5	5	5	4
2	2	4	5	3	1	2	2	3	4	3	5	5	5	5	3	3	3	4	5	5	4	5	4	5	2	3	2	3	2	2	1	2	4	3	2	1	3	3	4	5	3	3	3	5
2	2	3	3	3	2	2	3	4	2	3	4	5	3	3	4	4	2	2	1	2	1	2	1	1	5	4	5	4	4	4	4	4	3	2	4	3	3	2	4	3	4	2	2	5
2	2	4	4	4	2	2	1	1	1	1	5	4	5	5	4	4	5	4	4	4	4	3	4	5	5	5	4	3	3	2	1	3	1	1	2	2	3	2	3	5	4	5	5	4
1	2	3	3	4	2	2	1	1	1	1	1	1	2	1	4	4	5	4	4	4	4	3	4	5	5	5	5	4	5	5	1	5	5	4	5	5	3	4	3	2	4	5	5	1
2	2	3	3	4	2	2	3	1	1	1	1	1	1	1	4	4	3	4	4	4	4	5	4	4	3	3	4	3	3	4	4	5	4	5	4	5	4	5	5	1	4	3	5	1
2	2	3	3	4	2	2	3	1	3	4	5	5	5	5	1	1	4	4	3	3	4	4	3	4	1	1	2	1	2	2	2	3	3	2	2	2	1	2	3	5	1	4	5	5
2	2	5	5	4	1	2	4	5	5	2	3	2	3	3	1	1	2	5	4	3	5	3	3	4	1	2	1	2	1	2	2	2	1	1	2	3	2	1	2	3	1	2	1	2
2	2	4	3	4	2	2	1	1	1	1	3	3	3	3	4	5	5	3	4	3	3	2	3	5	3	3	5	4	5	5	5	2	2	1	2	3	2	3	4	3	4	5	5	3
2	2	3	5	4	2	2	3	2	2	5	3	2	2	3	2	1	3	1	1	2	2	1	2	1	4	4	4	3	4	3	3	1	1	1	1	1	1	1	1	2	2	3	4	2
2	2	4	5	4	2	2	3	2	2	5	3	2	2	3	2	1	3	1	1	2	2	1	2	1	4	4	4	3	4	3	3	1	1	1	1	1	1	1	1	2	2	3	4	2
2	2	3	3	3	2	2	3	3	3	5	4	4	4	4	4	3	3	2	1	3	3	3	2	4	5	5	5	5	5	5	5	5	4	4	3	3	4	4	3	4	4	3	3	4
2	2	3	3	3	2	2	1	1	1	1	3	3	3	3	5	5	5	3	4	4	4	3	5	4	1	1	5	5	5	5	5	2	2	2	2	2	5	4	4	3	5	5	5	3
2	2	3	3	3	2	2	3	3	2	1	3	5	3	4	4	3	5	4	4	4	2	4	5	5	1	1	1	2	2	1	2	4	3	4	4	5	4	3	5	3	4	5	3	5
1	2	4	3	3	2	2	1	1	1	1	5	5	4	4	4	3	3	4	5	3	4	4	4	4	5	5	5	5	5	5	5	4	4	5	4	5	4	4	4	4	4	3	5	5
2	2	3	5	3	2	2	4	4	3	4	3	3	1	2	2	1	3	4	4	4	4	4	4	4	2	3	2	2	3	3	2	2	2	1	2	2	2	2	2	1	2	3	2	3
2	2	3	5	4	2	3	4	4	3	4	3	3	1	2	2	1	3	4	4	4	4	4	4	4	2	3	2	2	3	3	2	2	2	1	2	2	2	2	2	1	2	3	2	3
1	2	4	3	3	2	2	2	3	2	4	4	2	3	2	3	4	2	2	2	1	3	3	2	2	4	3	5	5	5	4	5	3	4	2	2	3	3	3	4	3	3	2	3	2
2	2	3	3	4	2	3	2	3	2	2	3	4	3	2	4	5	4	5	3	3	3	5	5	5	4	3	3	4	3	3	3	2	3	2	2	3	2	2	3	3	4	4	3	4
2	2	4	5	4	2	4	2	2	1	2	3	2	4	2	2	2	3	3	5	4	3	5	4	5	4	4	3	2	4	3	3	3	3	4	3	2	3	2	4	4	2	3	4	2
2	2	3	5	4	2	2	3	1	1	1	4	3	3	5	4	4	3	1	1	1	1	2	3	3	4	3	5	3	5	4	5	4	5	3	2	1	4	5	5	3	4	3	5	3
2	2	4	3	4	2	2	1	1	1	1	5	4	5	5	3	3	5	3	2	2	2	1	5	3	2	1	3	3	3	3	3	2	2	2	3	3	4	5	5	5	3	5	5	4
2	2	3	5	4	2	2	4	3	4	1	3	2	4	1	5	4	3	1	1	1	1	3	3	2	4	5	4	4	4	3	3	3	4	1	1	1	1	2	4	4	5	3	3	2
2	2	3	5	4	2	2	5	5	5	5	2	1	1	1	2	1	1	4	3	4	1	4	4	2	1	1	1	1	1	1	1	2	1	1	2	3	1	1	2	1	2	1	1	1
2	2	3	3	4	2	2	1	1	1	1	5	4	5	5	3	3	5	3	2	2	2	1	5	3	3	1	3	3	3	3	3	2	2	2	3	3	4	5	5	5	3	5	5	4
2	2	3	5	4	1	2	5	5	5	4	1	1	1	1	1	2	1	1	4	3	1	4	3	4	1	1	1	1	1	1	1	1	2	2	1	2	1	1	1	1	1	1	1	1
2	2	3	3	3	1	2	3	3	2	1	3	5	3	4	5	3	5	4	4	4	2	4	5	5	1	1	1	2	2	1	2	4	3	4	4	5	4	3	5	3	5	5	3	5
1	2	3	6	3	1	2	1	1	1	1	5	5	5	5	3	3	5	2	2	2	2	1	4	3	3	3	5	5	5	2	1	4	3	5	5	3	5	2	2	5	3	5	5	5
2	2	3	3	3	2	4	1	1	1	1	5	5	4	4	3	3	3	4	5	3	4	4	4	4	5	5	5	5	5	5	5	4	4	5	4	5	4	4	4	4	3	3	5	5
2	2	3	3	4	2	3	2	4	3	4	3	5	2	4	4	5	4	3	5	2	4	4	3	4	5	5	4	2	3	4	5	2	3	2	2	2	3	2	2	2	4	4	2	5
1	2	4	5	4	1	3	3	2	2	1	4	4	5	4	3	4	4	4	3	5	4	5	4	4	4	5	4	5	4	4	4	4	4	5	4	5	4	4	4	5	3	4	4	4
2	2	4	3	4	1	3	1	3	2	2	4	4	4	4	5	4	4	2	3	2	3	5	4	5	5	5	5	3	5	5	5	5	4	3	3	4	3	2	3	4	5	4	3	4
1	3	5	5	4	1	2	1	1	1	1	3	5	4	3	4	4	5	4	4	4	4	3	4	5	5	5	5	4	5	1	1	5	5	4	5	5	3	4	3	4	4	5	5	5
1	2	3	5	4	1	2	2	2	4	2	5	3	4	3	3	3	4	4	5	5	4	4	5	4	4	2	4	4	2	4	4	4	5	4	5	4	3	4	5	4	3	4	4	3
1	4	3	4	3	1	2	1	1	1	1	5	5	5	5	4	4	5	5	5	5	5	5	4	4	2	1	4	2	4	4	3	4	5	3	4	4	4	4	2	5	4	5	5	5
2	2	4	5	5	1	2	1	2	1	2	5	5	4	5	5	4	4	5	5	4	5	5	5	5	4	3	2	4	1	4	5	4	4	4	4	3	4	4	5	4	5	4	4	5
1	2	4	3	3	2	2	1	2	1	2	4	3	4	4	2	1	5	4	3	4	3	4	3	4	1	2	2	1	1	2	1	2	3	3	2	3	2	3	3	4	2	5	4	3
1	5	3	3	1	2	2	3	1	4	5	4	4	5	3	4	5	3	1	1	1	1	2	3	3	5	4	3	1	3	4	5	4	4	4	3	3	4	4	3	5	4	3	5	4
1	5	4	5	4	1	2	1	1	1	1	3	3	3	3	5	5	5	2	3	3	3	3	4	3	3	1	5	5	5	5	3	3	3	3	4	4	5	5	3	3	5	5	5	3
2	1	3	5	3	2	2	1	1	1	1	5	5	3	3	4	5	5	2	5	5	4	4	5	5	4	4	4	4	3	4	3	2	2	3	2	1	5	5	5	3	4	5	5	5
2	2	5	3	2	1	2	5	5	5	5	1	1	1	1	3	3	1	3	2	1	1	1	1	1	2	2	3	5	4	3	2	2	1	3	1	1	1	1	1	1	3	1	1	1
2	2	4	5	3	2	2	1	1	1	1	4	5	4	3	4	3	5	3	2	2	2	1	3	3	4	3	5	5	5	5	5	5	3	4	4	4	3	3	3	4	4	5	5	5
2	3	3	5	4	1	2	1	1	1	1	4	5	4	3	3	3	5	3	2	2	2	1	3	3	5	3	5	5	5	5	5	5	3	4	4	4	3	3	3	4	3	5	5	5
1	3	3	3	5	2	2	1	1	1	1	5	5	5	5	3	5	5	3	2	3	2	2	3	4	1	1	3	5	4	3	3	4	4	4	5	4	5	2	4	5	3	5	5	5
2	3	3	5	3	2	4	4	3	3	3	5	4	4	2	3	4	4	5	4	4	2	5	5	5	3	1	1	1	2	1	3	3	4	2	3	4	2	5	2	4	3	4	3	4
2	2	3	3	3	2	2	2	3	3	3	3	4	1	4	3	4	4	1	2	1	2	1	1	1	2	1	4	3	1	3	3	4	4	3	4	4	4	5	3	1	3	4	3	4
1	3	4	5	4	1	2	1	1	1	1	5	5	5	5	4	5	5	3	2	3	2	2	3	4	1	1	3	5	4	3	3	4	4	4	5	4	5	2	4	5	4	5	5	5
1	3	4	3	1	1	3	3	3	3	5	4	4	4	4	4	3	3	2	2	4	3	1	2	4	2	1	1	1	1	2	2	4	3	4	3	3	4	4	3	4	4	3	3	4
1	3	4	5	3	1	2	3	1	4	5	4	4	5	3	4	5	3	1	1	1	1	2	3	3	2	3	3	2	3	2	3	2	1	1	5	4	4	4	3	5	4	3	5	4
1	4	3	5	5	2	2	1	1	1	1	5	5	5	5	3	3	5	2	2	2	2	3	4	3	3	3	5	5	5	5	1	4	3	5	5	3	5	2	2	5	3	5	5	5
1	1	4	3	1	1	2	1	2	2	1	1	2	1	2	3	4	4	3	3	3	3	3	3	3	3	3	1	1	3	2	3	2	1	2	1	2	1	2	1	1	3	4	4	2
2	2	3	5	3	1	2	4	3	3	3	5	4	4	2	3	4	4	5	4	4	2	5	5	5	2	1	1	1	2	3	3	3	4	2	3	4	2	5	2	4	3	4	3	4
2	3	3	4	2	1	3	5	5	5	5	1	1	1	1	1	3	1	3	2	1	1	1	1	1	2	2	3	5	4	4	2	2	1	3	1	1	1	1	1	1	1	1	1	1
1	3	3	5	4	1	3	2	2	2	2	2	3	5	4	5	5	2	3	1	1	1	3	4	3	5	5	3	5	3	3	3	3	4	4	2	1	3	2	4	5	5	2	4	3
1	1	3	5	5	2	2	3	4	2	4	4	1	5	4	4	3	2	1	1	1	1	3	5	4	4	4	3	5	5	5	5	2	1	3	4	5	2	3	5	5	4	2	2	1
1	4	3	3	4	1	2	1	1	1	1	5	5	5	5	3	3	5	5	2	2	5	4	5	5	1	3	3	3	3	3	4	4	3	5	5	5	3	2	5	5	3	5	5	5
2	1	4	5	4	2	2	3	5	4	3	5	4	3	4	1	1	3	2	1	2	1	2	3	3	3	1	1	3	1	2	1	2	4	3	2	4	2	3	2	3	1	3	1	4
2	4	4	5	3	1	2	1	1	1	1	4	3	3	5	4	3	5	3	4	2	2	3	3	4	3	3	3	5	4	4	5	1	1	1	2	3	3	2	4	3	4	5	5	3
1	2	4	3	1	1	2	3	1	4	5	4	4	5	3	1	5	3	1	1	1	1	2	3	3	5	4	3	1	3	1	5	4	4	4	3	3	4	4	3	5	1	3	5	4
2	2	4	5	3	1	2	1	1	1	1	3	5	4	4	5	5	5	2	2	5	5	4	5	5	4	4	5	5	3	3	3	2	3	2	3	1	5	3	4	4	5	5	5	5
2	2	4	5	2	1	3	1	3	2	2	4	4	4	4	5	4	4	2	3	2	3	5	4	5	5	5	5	3	5	3	5	5	4	3	3	4	3	2	3	4	5	4	3	4
1	4	3	3	3	2	2	2	4	3	3	3	4	4	3	2	1	4	1	3	1	3	1	1	3	2	1	1	2	1	2	2	3	4	4	3	4	3	4	3	4	2	4	2	4
1	3	3	4	2	1	2	1	2	1	1	5	5	5	5	4	3	5	4	4	4	3	5	5	5	4	5	4	3	5	4	4	4	3	4	5	4	5	5	5	5	4	5	4	5
1	2	3	4	3	1	4	3	5	4	3	5	4	3	4	1	2	3	2	1	1	2	1	1	2	4	3	4	3	4	5	5	2	3	3	3	3	2	3	2	3	1	3	1	4
1	2	3	1	5	1	2	4	2	4	3	2	3	4	3	2	1	1	3	2	4	1	3	4	3	2	1	2	1	1	1	1	4	2	2	4	3	3	3	4	4	2	1	4	3
1	3	3	3	5	1	2	2	3	2	4	4	2	3	2	3	4	2	2	2	1	3	3	2	2	1	3	5	5	5	4	5	3	4	2	2	3	3	3	4	3	3	2	3	2
2	2	3	1	4	1	2	4	3	5	5	1	1	1	1	1	2	5	1	1	1	1	1	1	2	2	2	5	4	5	2	1	1	2	1	2	1	1	3	2	1	1	5	3	1
2	1	4	5	4	2	1	4	3	3	4	3	2	3	3	3	3	4	1	1	2	1	1	2	2	4	3	5	3	5	3	3	2	1	1	3	1	3	3	4	3	3	4	3	2
1	3	4	5	4	2	1	1	1	1	1	3	3	3	3	5	5	5	2	3	3	3	1	4	3	2	1	5	5	5	4	3	3	3	3	4	4	5	5	3	3	5	5	5	3
1	1	4	5	4	2	4	1	2	1	2	5	5	4	5	5	4	4	4	4	3	2	4	5	5	4	3	5	5	3	5	5	3	4	4	3	5	4	4	5	4	5	4	4	5
1	2	4	5	3	2	2	1	4	2	1	3	2	3	4	3	3	3	3	4	4	4	4	4	4	3	4	2	4	2	4	4	4	4	4	3	2	4	4	4	3	3	3	2	2
1	3	4	3	3	1	3	1	2	1	1	5	5	5	5	3	3	5	4	4	4	3	4	5	5	4	5	4	3	5	4	4	4	3	4	5	4	5	5	5	5	3	5	4	5
2	2	3	4	2	1	4	1	1	1	1	5	3	5	4	5	4	5	5	3	5	4	4	5	4	1	1	5	2	4	2	1	4	4	5	5	4	4	3	2	5	5	5	5	3
2	2	3	5	3	1	1	1	1	1	1	4	5	5	5	4	4	5	4	5	5	5	4	3	4	2	1	5	4	5	2	1	4	5	5	4	4	3	4	3	5	4	5	5	5
2	3	3	3	2	1	4	1	1	1	1	5	5	5	5	4	4	5	5	5	5	5	4	3	3	5	5	2	2	4	4	3	5	3	3	4	4	5	3	3	5	4	5	5	5
1	5	3	2	2	1	2	1	2	2	1	3	3	3	3	2	1	4	3	2	3	3	3	4	4	1	1	1	1	3	2	3	3	4	3	5	4	3	4	3	3	2	4	4	3
2	1	4	5	3	1	1	1	1	1	1	5	5	3	5	4	5	5	5	5	3	5	5	4	4	4	3	2	2	2	2	3	3	5	4	3	5	2	2	2	3	4	5	5	5
1	4	4	2	2	1	3	5	5	5	5	3	1	1	3	2	2	1	1	1	1	1	1	2	1	1	1	1	1	1	2	1	1	2	2	1	2	1	1	1	1	2	1	1	1
1	3	4	2	5	1	4	5	5	5	5	3	1	1	3	2	2	1	1	1	1	1	1	2	1	1	1	1	1	1	2	1	1	2	2	1	2	1	1	1	1	2	1	1	1
1	5	3	3	4	1	1	2	2	3	4	1	3	3	4	1	2	1	4	3	4	4	3	3	4	3	3	4	3	3	4	4	2	2	1	3	2	2	1	2	3	1	1	4	3
1	4	4	6	5	1	1	4	4	5	5	1	1	1	1	1	1	1	1	3	2	3	1	3	2	1	1	1	1	1	1	1	1	2	1	2	1	2	1	2	1	1	1	2	1
1	3	4	5	3	1	1	1	1	1	1	5	5	5	5	3	3	5	5	2	2	5	1	5	5	3	3	3	3	3	3	4	4	3	5	5	5	3	2	5	5	3	5	5	5
1	4	4	6	5	1	1	4	5	5	5	1	1	4	1	2	2	1	1	1	1	1	1	1	1	2	1	2	1	2	2	2	1	2	1	1	2	1	1	1	4	2	1	1	1
1	3	3	5	5	2	1	3	1	4	5	2	3	5	2	4	5	2	2	2	1	2	2	2	1	4	5	5	3	2	3	2	3	3	2	2	3	2	2	2	5	4	2	5	3
2	4	1	4	3	3	3	2	2	1	1	5	3	5	3	4	5	3	4	5	4	5	3	4	3	3	4	3	4	3	4	4	5	4	3	4	3	5	4	5	5	4	3	4	3
1	3	5	5	4	2	2	1	1	1	1	5	5	5	5	4	5	5	3	4	3	3	2	4	3	2	3	3	4	5	2	1	5	4	4	4	4	5	3	4	5	4	5	5	5
1	3	5	2	4	2	2	1	1	1	1	5	5	5	5	4	5	5	3	4	3	3	2	4	3	1	3	3	4	5	3	1	5	4	4	4	4	5	3	4	5	4	5	5	5
2	1	4	4	2	3	1	1	1	1	1	4	3	3	5	4	5	5	2	5	4	4	4	3	5	2	1	5	4	5	5	4	1	2	3	3	2	3	5	3	3	4	5	5	3
1	3	2	3	1	3	2	2	2	3	4	1	3	3	4	1	2	1	4	3	4	4	3	3	4	2	3	4	3	3	4	4	2	2	1	3	2	2	1	2	3	1	1	4	3
1	4	4	1	5	1	1	4	5	4	5	2	2	1	2	1	1	3	1	1	1	1	1	1	1	1	1	2	1	2	1	1	1	2	1	2	1	1	2	2	1	1	3	1	2
2	2	3	5	2	1	3	2	2	1	1	5	3	5	3	3	5	3	4	5	4	5	3	4	3	3	4	3	4	3	4	4	5	4	3	4	3	5	4	5	5	3	3	4	3
2	1	2	2	3	2	1	1	3	2	2	4	4	4	4	5	4	4	2	3	2	3	3	2	3	3	3	5	3	5	4	5	3	3	4	5	4	3	2	3	4	5	4	3	4
2	2	2	2	5	2	1	1	1	2	3	4	4	5	5	2	5	1	3	3	4	3	3	4	5	3	5	1	1	3	2	1	3	4	3	4	5	4	4	4	5	2	1	5	4
1	4	1	3	3	2	2	2	2	2	4	2	3	2	4	2	1	3	2	1	2	1	2	1	2	4	4	4	4	4	4	4	2	4	3	4	4	2	4	3	2	2	3	4	3
1	4	4	2	5	2	1	2	2	2	4	2	3	2	4	2	1	3	2	1	2	1	2	1	2	4	4	4	4	4	4	4	2	4	3	4	4	2	4	3	2	2	3	4	3
2	4	2	4	3	3	4	5	5	5	5	1	1	1	1	2	1	1	2	2	2	2	2	2	2	1	1	1	1	1	1	1	1	2	1	2	1	1	1	1	1	2	1	1	1
1	3	2	6	4	3	2	1	1	1	1	5	5	5	3	5	5	5	3	3	3	3	1	3	4	1	1	5	5	5	5	5	3	3	3	4	4	3	3	3	5	5	5	5	5
2	2	1	1	4	1	1	1	1	1	1	5	4	5	4	4	4	5	5	4	5	4	3	4	5	4	4	4	5	4	3	1	5	3	3	5	4	3	2	5	5	4	5	5	4
1	2	4	6	3	3	2	3	3	2	1	2	4	2	3	2	1	2	2	1	2	2	1	1	1	4	5	1	1	5	2	1	2	3	2	4	3	3	3	3	2	2	2	3	4
2	3	3	5	3	2	3	4	3	3	4	3	2	3	3	3	3	4	1	1	2	1	1	2	2	2	3	5	3	5	3	3	2	1	1	3	1	3	3	4	3	3	4	3	2
1	1	2	1	5	1	4	1	4	2	1	3	2	3	4	2	2	3	3	4	4	4	3	4	4	1	3	3	3	1	3	3	4	4	2	3	4	4	4	4	3	2	3	2	2
1	1	3	4	4	3	3	4	3	3	4	3	2	3	3	3	3	4	1	2	1	1	2	1	1	2	3	3	3	2	2	3	4	3	4	3	3	3	3	4	3	3	4	3	2
2	2	3	5	3	1	1	1	1	1	1	5	4	5	4	4	4	5	5	4	5	4	3	4	5	4	4	4	5	4	1	1	5	3	3	5	4	3	2	5	5	4	5	5	4
2	1	2	2	5	2	3	1	1	1	1	3	3	3	3	5	3	5	4	2	2	2	1	5	4	1	3	4	5	4	5	5	2	2	2	2	2	3	3	5	3	5	5	5	3
1	1	4	1	5	1	2	5	3	2	3	4	4	3	3	4	3	2	4	2	2	1	3	1	2	1	1	1	2	2	1	2	4	5	2	3	3	4	3	3	3	4	2	3	4
1	1	3	4	3	3	3	5	5	4	5	1	1	1	1	2	2	1	1	1	2	1	3	3	2	1	1	1	1	1	1	1	1	2	1	1	1	1	1	1	1	2	1	1	1
2	4	3	3	3	3	2	2	4	2	3	4	4	4	5	3	2	3	2	1	2	3	3	2	4	4	3	5	5	3	5	5	2	4	3	4	4	4	4	4	4	3	3	2	4
1	1	3	6	3	3	2	5	5	3	4	1	1	1	1	4	3	3	1	1	1	1	2	1	1	4	3	3	1	1	2	1	1	2	1	2	1	1	1	1	1	4	3	1	1
1	4	5	5	4	1	1	5	5	5	5	1	1	1	1	1	1	3	1	1	2	1	2	3	1	1	1	1	1	1	1	1	1	2	1	2	1	1	1	1	1	1	3	1	1
1	2	4	5	3	1	3	5	5	5	4	1	1	1	1	3	2	1	1	3	2	3	1	3	2	1	1	2	1	1	1	1	1	2	1	1	2	1	1	2	1	3	1	1	1
1	2	4	6	5	3	1	2	3	4	2	2	4	2	4	2	2	3	2	1	1	2	2	2	1	1	2	1	2	1	2	1	4	1	2	2	4	3	2	2	2	2	3	3	4
1	3	1	2	4	2	2	1	1	1	1	5	5	5	3	5	5	5	3	3	3	3	3	3	4	1	1	5	5	5	5	5	3	3	3	4	4	3	3	3	5	5	5	5	5
1	2	2	2	3	2	2	5	5	5	5	1	1	1	1	2	2	1	2	1	3	2	1	3	1	1	1	3	2	3	3	1	1	2	1	1	1	1	1	1	1	2	1	1	1
1	3	1	5	2	3	2	2	4	3	3	3	4	4	3	2	1	4	1	2	2	3	1	3	4	2	1	3	3	1	2	1	4	2	3	2	4	3	4	3	4	2	4	2	4
2	5	2	2	1	2	3	5	5	5	2	1	1	1	1	2	3	2	1	1	1	1	1	1	1	2	2	3	2	2	2	2	3	2	1	2	2	1	2	1	1	2	2	1	1
2	4	2	1	1	1	1	3	5	2	4	3	2	4	5	1	2	1	1	3	1	3	1	1	1	3	4	2	3	4	3	3	3	4	4	3	4	4	4	3	4	1	1	1	2
1	2	5	5	3	1	3	2	2	2	2	4	4	5	5	2	1	5	3	4	4	3	5	5	5	5	4	2	3	4	4	5	4	4	3	4	3	1	4	4	5	2	5	4	4
1	3	4	5	3	2	1	5	3	2	3	4	4	3	3	4	4	2	1	3	1	3	2	1	3	4	3	4	3	3	4	4	4	3	3	2	4	4	3	3	3	4	2	3	4
1	2	2	1	4	1	3	3	3	4	3	2	4	3	4	4	3	4	3	3	3	3	3	3	3	3	2	3	3	2	3	3	1	1	2	3	1	1	1	3	3	4	4	3	4
2	5	4	4	3	3	3	5	5	5	5	1	1	1	1	2	2	1	2	1	1	1	1	1	2	4	3	3	1	1	3	1	2	1	2	1	2	1	1	1	1	2	1	1	1
2	2	5	4	2	3	2	5	5	5	5	1	1	1	1	2	2	1	2	1	1	1	1	1	2	4	3	3	1	1	3	1	2	1	2	1	2	1	1	1	1	2	1	1	1
1	1	4	1	5	1	4	3	2	4	3	5	5	3	4	4	5	3	3	1	4	5	4	4	5	4	3	3	3	5	3	3	1	2	1	4	4	4	3	3	3	4	3	4	5
2	1	3	2	2	2	3	3	5	2	4	3	2	4	5	3	2	1	1	2	2	1	3	4	2	1	2	1	1	2	1	2	2	5	4	3	2	4	4	3	4	3	1	1	2
2	5	3	3	3	2	2	5	2	5	4	3	2	3	3	2	1	3	3	1	1	1	1	1	2	1	2	3	1	2	2	1	3	4	2	2	1	3	2	5	3	2	3	4	2
1	2	2	6	4	3	4	4	3	5	5	1	1	1	2	2	2	1	1	1	1	1	3	2	1	2	2	3	3	4	3	2	1	1	2	2	2	1	1	1	1	2	1	3	1
1	4	5	3	3	3	1	3	4	5	3	1	1	1	1	1	2	1	2	1	1	1	1	2	1	2	1	2	3	1	3	3	1	1	1	2	1	1	1	1	1	1	1	2	1
1	3	1	3	1	3	1	3	4	5	3	1	1	1	1	1	2	1	2	1	1	1	1	2	1	2	1	2	3	1	3	3	1	1	1	2	1	1	1	1	1	1	1	2	1
1	1	3	3	2	2	2	5	4	4	3	2	1	3	2	2	2	2	1	1	1	1	3	2	1	2	3	1	2	1	1	1	1	2	2	1	1	2	1	1	3	2	2	2	1
2	2	1	3	3	3	4	5	5	4	5	1	4	2	2	2	1	3	1	3	1	1	2	1	1	2	2	2	2	2	1	2	2	1	2	3	4	1	1	2	2	2	3	1	4
2	5	3	2	5	2	2	5	5	5	2	1	1	1	1	1	3	2	1	1	1	1	1	1	1	2	2	3	2	2	2	2	3	2	1	2	2	1	2	1	1	1	2	1	1
2	3	5	3	3	3	2	2	3	3	4	3	2	2	5	3	2	2	4	4	3	3	4	4	4	2	2	3	2	2	3	3	4	3	4	3	4	3	4	3	2	3	2	3	2
1	2	4	3	3	2	2	5	5	5	5	1	2	3	1	2	2	1	2	2	3	3	3	3	2	2	3	2	2	3	1	1	1	2	2	1	2	1	1	1	3	2	1	1	2
1	2	3	3	5	2	4	1	1	1	1	4	5	5	4	5	5	5	3	3	3	2	5	4	4	1	1	3	3	3	3	3	3	1	2	1	2	5	5	3	5	5	5	5	5
2	3	5	2	5	2	3	3	2	2	5	3	2	2	3	2	1	3	2	1	1	1	1	2	1	2	2	1	2	1	1	1	1	3	2	1	1	4	3	4	2	2	3	4	2
2	2	2	3	2	2	1	2	4	4	1	2	2	5	3	2	2	4	3	2	2	1	3	4	3	1	1	1	1	2	1	3	2	3	2	4	4	4	3	3	5	2	4	2	2
1	2	4	1	4	1	1	5	3	2	3	4	4	3	3	5	3	2	4	2	2	1	3	1	2	1	1	1	2	2	1	2	4	5	2	3	3	4	3	3	3	5	2	3	4
1	4	1	5	4	3	1	3	4	3	5	1	3	1	2	4	5	2	2	3	2	1	4	4	4	2	2	2	2	2	2	2	1	3	2	3	2	2	1	1	1	4	2	2	3
2	4	1	2	1	2	2	1	1	2	3	4	4	5	5	4	5	1	3	3	4	3	4	4	5	4	5	1	1	3	2	1	3	4	3	4	5	4	4	4	5	4	1	5	4
1	1	3	1	5	1	2	3	3	4	3	2	4	3	4	2	3	4	3	3	3	3	3	3	3	3	2	3	3	2	3	3	1	1	2	3	1	1	1	3	3	2	4	3	4
1	3	4	4	3	3	2	2	2	2	1	5	3	4	4	1	2	5	3	4	3	4	2	1	2	4	3	1	3	1	3	3	5	3	3	3	4	5	4	5	4	1	5	4	3
2	5	3	3	2	2	2	3	3	2	2	3	4	1	2	4	3	4	2	2	1	2	4	3	4	2	1	2	1	2	1	2	4	3	3	4	5	4	3	3	1	4	4	3	4
2	4	1	1	3	1	1	2	3	2	4	4	2	3	2	3	3	2	2	2	1	3	3	2	2	1	1	1	1	1	1	1	3	2	4	2	4	3	3	4	3	3	2	3	2
2	2	4	5	4	3	4	5	5	5	5	1	2	3	1	2	2	1	1	1	1	1	1	1	2	1	2	2	2	1	1	1	1	2	2	1	2	1	1	1	3	2	1	1	2
2	2	1	5	3	1	2	5	5	5	5	1	2	3	1	2	2	1	1	1	1	1	1	1	2	1	2	2	2	1	1	1	1	2	2	1	2	1	1	1	3	2	1	1	2
2	3	4	2	3	2	1	5	4	4	3	2	1	3	2	2	2	2	1	1	1	1	1	2	1	1	2	2	2	1	2	2	2	2	1	1	2	2	1	1	3	2	2	2	1
2	5	4	5	4	2	1	5	4	5	4	1	3	2	1	1	2	2	1	1	1	1	2	1	1	3	1	3	1	3	1	1	1	1	2	1	3	1	1	1	2	1	2	2	3
1	2	5	6	4	3	2	5	5	5	5	1	1	1	1	2	1	3	1	1	2	1	3	2	4	1	2	2	2	2	1	2	3	1	1	2	1	1	1	1	1	2	3	1	1
2	1	3	2	5	2	2	1	1	1	1	5	4	5	4	5	3	5	3	2	2	2	3	4	3	3	1	5	5	5	1	1	2	3	2	2	2	5	3	5	5	5	5	5	4
1	1	4	4	3	3	2	2	4	3	3	3	4	4	3	2	1	4	1	2	2	3	4	3	4	2	1	3	3	1	2	1	4	2	3	2	4	3	4	3	4	2	4	2	4
1	3	4	2	5	2	2	2	3	3	4	3	4	4	3	4	3	4	2	2	3	2	3	3	4	5	5	4	4	3	4	3	2	3	4	4	4	3	2	4	4	4	4	3	4
1	5	2	3	1	3	2	5	4	4	3	2	1	3	2	2	2	2	1	1	1	1	3	2	1	2	3	1	2	1	2	1	1	2	2	1	1	2	1	1	3	2	2	2	1
2	2	2	5	3	2	3	2	1	3	2	3	5	4	3	5	3	4	2	2	3	2	1	5	3	2	3	4	5	3	4	4	3	4	3	4	4	2	4	3	4	5	4	5	5
2	4	1	2	5	2	3	5	5	5	5	1	1	1	1	1	2	2	1	2	2	2	3	1	1	2	1	2	1	1	1	2	3	2	1	2	2	2	2	3	1	1	2	1	1
2	2	2	4	3	3	1	2	3	3	3	3	4	1	4	1	2	4	1	3	1	2	3	1	1	5	5	3	3	5	3	3	2	4	3	1	4	4	5	3	1	1	4	3	4
2	2	4	5	3	2	1	4	5	5	5	1	1	1	2	1	2	1	1	1	1	2	1	2	2	2	2	3	4	3	3	2	3	2	1	1	1	1	1	2	1	1	1	1	1
2	4	3	5	4	3	1	3	2	2	1	4	4	5	4	4	5	4	3	3	4	2	5	4	4	4	3	5	3	5	3	3	3	4	3	4	5	4	4	4	5	4	4	4	4
1	4	5	3	3	3	2	4	4	4	3	2	3	2	4	1	1	4	2	3	3	2	4	4	2	3	1	2	3	1	2	1	2	3	4	3	1	4	4	5	2	1	4	2	3
2	1	3	3	3	3	1	5	5	5	5	3	1	1	3	2	2	1	1	1	1	1	1	2	1	2	2	2	2	1	2	2	3	1	1	2	2	1	1	1	1	2	1	1	1
1	2	4	1	2	1	1	2	3	3	1	1	2	1	1	4	3	3	2	1	1	2	1	1	1	1	1	2	3	2	3	3	2	3	2	2	3	2	3	2	1	4	3	3	2
1	2	2	4	3	3	2	5	5	5	5	1	1	1	2	4	3	3	1	1	1	1	2	2	1	2	2	2	2	2	3	2	2	1	1	3	2	4	2	1	1	4	3	1	1
1	3	3	2	2	2	4	5	4	4	5	2	3	2	2	3	3	2	2	3	2	2	3	3	3	2	1	1	2	1	2	1	4	3	4	3	4	3	3	3	2	3	2	2	3
1	2	1	6	4	3	3	5	5	5	4	1	1	1	1	2	1	1	1	1	1	2	4	1	4	2	2	1	2	2	1	2	1	1	2	1	2	1	1	1	1	2	1	1	1
1	2	5	5	4	2	4	3	3	2	1	3	5	3	4	4	3	5	3	5	3	3	5	3	3	3	3	3	5	3	4	3	4	3	4	5	5	4	3	5	3	4	5	3	5
2	4	3	3	3	3	1	3	4	4	2	4	4	2	4	4	3	2	2	2	2	3	1	2	4	2	1	1	2	1	1	2	5	4	3	2	2	2	3	3	2	4	2	2	4
2	2	4	2	4	2	1	3	1	4	5	2	3	5	2	1	5	2	2	3	3	2	1	3	4	1	1	1	1	1	1	2	4	2	4	2	3	2	4	2	5	1	2	5	3
1	2	5	5	4	2	4	4	3	5	5	1	1	1	1	3	2	5	1	2	2	1	3	1	2	2	2	2	1	2	2	1	1	2	1	3	4	1	3	2	1	3	5	3	1
2	4	3	6	4	3	2	3	2	2	1	4	4	5	4	3	5	4	3	3	4	2	4	4	4	5	3	5	3	5	3	3	3	4	3	4	5	4	4	4	5	3	4	4	4
1	3	5	1	5	1	4	4	5	3	2	2	3	4	3	1	1	1	1	2	2	1	2	3	2	2	2	2	2	2	2	2	1	1	3	2	4	2	2	2	4	1	1	1	3
1	2	2	5	4	2	2	5	5	5	5	1	1	1	1	2	1	1	1	2	1	1	3	1	1	2	2	1	2	3	2	2	3	1	2	3	2	4	1	1	1	2	1	1	1
1	3	3	2	2	2	2	5	5	4	5	1	4	2	2	2	1	3	1	3	1	1	3	2	1	4	2	3	2	4	1	1	1	2	2	1	1	1	1	2	2	2	3	1	4
1	1	3	5	3	3	2	1	2	1	2	4	3	4	4	1	1	5	2	2	2	3	1	3	4	4	5	5	5	3	5	5	4	3	5	4	3	2	3	3	4	1	5	4	3
1	2	4	5	3	1	2	1	1	1	1	5	5	4	4	4	3	3	4	5	4	3	1	2	4	3	3	5	3	1	2	1	4	5	4	4	3	4	4	4	4	4	3	5	5
1	4	3	6	4	3	1	5	5	5	4	1	1	1	1	2	2	1	1	1	1	1	1	1	1	1	2	2	1	2	1	1	2	1	2	3	1	1	1	2	1	2	1	1	1
1	2	3	6	4	3	4	5	5	5	4	1	1	1	1	2	2	1	1	1	1	1	1	1	1	1	2	2	1	2	1	1	2	1	2	3	1	1	1	2	1	2	1	1	1
2	3	1	5	3	3	3	4	3	4	1	3	2	4	1	3	3	3	1	1	1	1	3	3	2	1	1	1	1	2	1	1	4	5	1	1	1	1	2	4	4	3	3	3	2
2	3	2	5	3	2	3	5	4	5	4	1	3	2	1	1	2	2	1	1	1	1	3	1	1	3	1	3	1	3	1	1	1	1	2	1	3	1	1	1	2	1	2	2	3
1	2	2	3	2	3	2	5	4	3	4	3	2	4	2	1	2	2	3	2	4	2	5	3	4	2	2	3	3	3	3	2	3	3	2	2	2	2	1	1	4	1	2	2	2
2	1	3	5	4	1	1	1	2	4	3	3	2	2	2	3	3	2	2	1	1	3	2	2	3	2	2	3	2	2	2	3	4	4	3	4	3	4	4	3	2	3	2	4	2
1	2	3	1	5	1	1	4	3	3	4	3	2	4	2	2	2	2	3	3	1	2	3	2	2	4	5	5	4	5	3	3	2	3	2	4	4	2	2	2	4	2	2	3	2
2	2	3	5	3	2	4	4	5	5	5	1	1	1	2	1	2	1	1	1	1	2	1	2	2	2	2	3	4	3	2	2	3	2	1	1	1	1	1	2	1	1	1	1	1
2	1	3	4	4	3	2	5	5	5	5	1	1	1	1	2	1	1	1	2	1	1	2	1	1	2	2	2	2	3	2	2	2	1	2	1	2	4	1	1	1	2	1	1	1
2	3	2	2	1	2	4	4	4	3	4	3	3	4	2	2	1	3	2	2	3	2	1	2	3	1	2	2	1	2	2	2	2	3	4	2	2	2	2	4	4	2	3	2	3
2	2	3	3	3	3	2	5	5	5	4	1	1	1	1	2	2	1	1	1	1	1	2	2	2	2	2	2	2	2	2	2	3	2	1	2	1	1	1	1	1	2	1	1	1
2	2	2	2	5	2	2	3	4	3	5	1	3	1	2	1	2	2	1	3	1	2	3	4	4	2	2	4	3	2	3	2	1	3	2	1	2	2	1	1	1	1	2	2	3
2	3	2	4	3	3	3	3	3	2	2	3	4	1	2	4	3	4	3	4	1	2	4	3	4	3	2	2	1	2	4	3	4	3	4	2	2	4	3	3	1	4	4	3	4
2	2	4	5	4	1	2	4	3	4	5	4	1	2	3	1	1	3	3	2	2	2	3	3	3	1	2	1	2	2	1	2	2	3	2	3	4	4	2	2	2	1	3	3	1
1	1	3	6	4	3	1	5	4	5	2	2	2	3	2	1	1	2	1	2	1	1	2	1	2	1	3	1	1	1	2	1	2	2	2	1	1	3	4	3	3	1	2	2	2
1	2	4	5	4	2	2	5	5	5	5	1	1	1	1	1	1	1	1	1	1	1	3	1	1	2	2	2	2	2	2	2	1	1	2	3	1	1	1	1	1	1	1	1	1
2	4	2	5	3	1	4	5	5	5	4	1	1	1	1	2	2	1	1	1	1	1	1	2	2	2	2	1	2	1	2	2	1	1	2	1	3	1	1	1	1	2	1	1	1
2	3	3	5	3	2	4	5	5	5	4	1	1	1	1	2	2	1	1	1	1	1	1	2	2	2	2	1	2	1	2	2	1	1	2	1	3	1	1	1	1	2	1	1	1
1	2	4	5	3	3	1	5	5	5	4	1	1	1	1	2	3	1	2	1	1	2	1	1	2	1	1	1	2	1	1	1	2	2	1	2	1	1	1	1	1	2	1	1	1
2	2	4	2	5	2	2	5	5	5	4	1	1	1	1	2	3	1	1	1	1	1	2	1	1	2	1	1	2	1	1	1	2	1	3	1	2	1	1	1	1	2	1	1	1
1	4	4	2	1	2	2	5	4	3	4	3	2	4	2	3	2	2	2	1	3	1	3	3	4	2	2	2	3	2	2	2	3	2	2	2	2	2	1	1	4	3	2	2	2
2	2	3	5	4	2	1	5	5	4	5	1	1	1	1	2	2	1	2	1	1	1	1	1	1	1	2	1	2	1	2	2	2	1	2	1	3	1	1	1	1	2	1	1	1
2	4	3	5	3	1	3	3	3	2	2	3	4	1	2	4	3	4	3	4	1	2	4	3	4	5	2	2	1	2	1	3	4	3	4	2	2	4	3	3	1	4	4	3	4
2	3	3	3	3	3	3	5	4	4	3	1	2	1	2	3	2	4	2	3	2	2	3	2	2	2	1	1	2	1	2	1	2	1	2	1	2	2	1	1	1	3	4	2	2
1	2	3	3	3	3	2	2	1	3	2	3	5	4	3	4	3	4	3	5	4	3	2	2	3	5	4	4	3	4	4	3	4	3	4	4	5	4	4	3	4	4	4	5	5
2	2	2	3	3	3	1	5	4	4	4	4	3	2	2	2	1	3	3	2	1	1	3	1	2	1	1	2	1	2	1	2	2	3	2	4	3	2	3	1	2	2	3	2	3
2	2	4	2	5	2	2	4	5	5	5	1	1	4	1	2	1	1	1	1	4	1	1	1	1	2	1	3	1	2	1	2	2	2	1	2	2	1	1	1	4	2	1	1	1
1	4	3	2	3	2	3	4	3	5	5	1	1	3	3	2	2	1	3	1	1	3	2	3	1	2	1	2	3	1	2	2	1	1	1	1	2	1	1	1	3	2	1	3	1
1	1	3	2	5	2	1	4	3	5	5	1	1	3	3	2	2	1	3	1	1	3	2	3	1	2	1	2	3	1	2	2	1	1	1	1	2	1	1	1	3	2	1	3	1
1	3	4	1	3	1	3	4	2	3	4	1	3	1	2	1	2	1	1	1	1	1	1	2	1	2	1	3	2	1	1	2	3	3	3	1	3	1	2	3	1	1	1	4	3
2	2	4	5	4	2	1	2	1	3	2	3	5	4	3	4	3	4	2	2	3	2	4	5	3	4	3	4	5	3	4	4	3	4	3	4	4	2	4	3	4	4	4	5	5
1	3	3	3	3	2	2	2	5	4	4	3	4	4	1	1	3	3	2	1	2	1	3	2	2	4	4	4	4	3	4	3	5	3	2	2	2	1	3	2	4	1	3	1	4
2	2	5	2	4	2	1	5	5	5	4	1	1	1	1	2	3	1	1	1	1	1	3	1	1	2	1	1	2	1	1	1	2	1	3	1	2	1	1	1	1	2	1	1	1
1	1	1	1	5	1	1	5	5	5	2	1	1	1	1	4	3	2	1	1	2	1	2	2	2	1	1	1	1	1	1	1	2	2	1	2	1	1	2	1	1	4	2	1	1
1	1	4	3	3	3	3	5	5	4	5	2	3	2	1	3	1	1	1	1	1	1	2	1	1	3	3	3	2	1	3	2	1	2	3	2	1	2	2	1	2	3	1	1	3
2	4	3	5	4	3	1	5	5	5	5	1	1	1	3	2	3	1	1	2	2	1	2	1	2	1	1	1	1	1	1	1	1	2	1	2	1	1	1	2	1	2	1	1	1
2	2	5	5	4	2	2	3	4	5	3	1	1	1	1	2	1	1	1	1	1	1	3	2	1	2	2	2	2	1	2	2	3	1	2	2	1	1	1	1	1	2	1	2	1
1	2	5	2	5	2	2	4	4	5	5	1	1	1	1	1	1	1	1	2	1	1	1	1	2	2	2	2	2	2	1	2	1	3	1	2	2	2	1	2	1	1	1	2	1
1	3	1	2	5	2	1	4	4	5	5	1	1	1	1	1	1	1	1	2	1	1	1	1	2	2	2	2	2	2	1	2	1	3	1	2	2	2	1	2	1	1	1	2	1
1	1	3	4	4	3	1	3	2	2	2	4	4	2	4	4	3	4	4	4	3	4	4	3	4	4	4	4	3	3	4	3	3	3	4	3	3	2	3	3	2	4	4	4	4
2	3	3	5	4	3	3	5	5	4	5	1	1	1	1	2	2	1	2	1	1	1	3	1	1	1	2	1	2	1	2	2	2	1	2	1	3	1	1	1	1	2	1	1	1
1	1	4	3	2	3	2	2	3	2	1	4	4	3	5	1	1	3	1	1	2	1	3	5	4	3	3	5	3	5	5	5	5	4	3	3	4	2	2	2	3	1	3	3	4
2	2	3	1	4	1	3	2	4	4	1	2	2	5	3	3	2	4	3	4	4	3	4	4	3	2	2	2	4	2	4	4	3	4	3	3	3	3	3	3	5	3	4	2	2
2	1	1	2	5	2	2	4	5	4	5	2	2	1	2	1	1	3	2	2	1	2	4	1	1	1	1	2	1	2	1	1	1	2	3	2	1	1	2	2	1	1	3	1	2
2	3	2	5	3	1	2	2	5	4	4	3	4	4	1	1	3	3	2	2	2	1	1	3	3	2	1	3	3	2	1	3	2	4	3	2	4	1	3	2	4	1	3	1	4
1	3	4	5	3	3	1	3	5	4	3	4	2	2	2	3	1	2	4	2	2	2	1	1	3	2	2	5	5	4	3	2	1	1	1	4	3	2	1	1	2	3	2	1	2
1	2	1	3	3	2	1	5	5	5	5	1	1	1	2	1	3	3	1	1	1	2	1	2	1	2	2	2	2	2	3	2	2	1	2	3	2	4	2	1	1	1	3	1	1
1	5	3	3	3	2	2	4	3	3	3	5	4	4	2	4	5	4	2	3	2	3	5	5	5	2	1	3	1	2	3	3	3	4	2	3	2	2	5	2	4	4	4	3	4
2	2	4	2	3	2	1	5	5	5	5	1	1	1	1	4	3	1	3	2	1	1	2	1	1	2	1	1	2	1	2	2	2	3	2	1	1	1	1	1	1	4	1	1	1
1	3	3	2	5	2	1	3	3	2	1	2	4	2	3	2	1	2	2	2	2	2	3	1	1	2	1	1	5	1	2	1	2	3	4	2	4	3	3	3	2	2	2	3	4
1	4	3	5	4	2	2	3	5	5	3	2	1	4	2	3	2	2	2	2	2	1	2	1	1	1	1	2	3	1	3	3	2	1	2	1	1	1	1	1	4	3	2	1	1
1	3	3	1	4	1	1	3	5	4	4	3	1	1	1	2	2	4	1	1	1	1	3	2	3	2	2	2	3	3	2	3	2	1	1	2	2	1	1	1	1	2	4	1	1
1	1	3	3	3	3	2	4	5	5	5	1	1	1	2	1	2	1	1	2	1	1	3	2	2	2	2	2	2	2	2	2	2	1	2	1	2	1	1	2	1	1	1	1	1
1	2	4	3	2	2	2	4	5	5	4	1	2	1	3	5	5	1	1	2	1	1	1	1	1	1	2	1	2	2	1	2	2	1	3	1	2	2	1	2	1	5	1	1	2
2	1	3	5	4	1	1	5	4	4	3	1	2	1	2	1	1	4	1	3	2	1	3	2	2	2	1	2	1	2	1	1	2	1	2	2	2	2	1	1	1	1	4	2	2
1	2	4	2	5	2	2	3	2	4	3	5	5	3	4	3	2	3	3	1	4	5	5	4	5	4	3	3	3	2	3	4	3	4	3	4	4	4	3	3	3	3	3	4	5
1	3	5	3	5	2	2	3	2	4	3	5	5	3	4	3	2	3	3	1	4	5	5	4	5	4	3	3	3	2	3	4	3	4	3	4	4	4	3	3	3	3	3	4	5
2	4	4	5	4	1	1	3	4	2	3	4	5	3	3	2	2	2	3	3	4	3	1	2	2	3	2	2	2	3	2	2	4	3	4	2	3	3	2	4	3	2	2	2	5
2	3	2	5	3	2	2	3	4	2	3	4	5	3	3	2	2	2	3	3	4	3	1	2	2	3	2	2	2	3	2	2	4	3	4	2	3	3	2	4	3	2	2	2	5
2	2	3	5	4	2	2	2	3	3	4	3	2	2	5	3	2	2	1	2	3	2	5	4	4	2	1	1	1	2	2	2	2	3	2	4	3	3	4	3	2	3	2	3	2
1	2	1	2	4	2	2	1	1	1	1	3	4	5	3	3	3	5	2	2	2	2	1	3	4	3	3	5	5	5	3	1	5	3	5	3	4	2	2	4	5	3	5	5	4
1	1	2	1	5	1	2	4	4	5	4	1	2	1	1	2	1	1	1	1	1	2	1	1	2	1	2	3	2	1	2	2	1	1	1	2	3	2	2	2	1	2	1	2	2
1	2	1	4	3	3	2	3	3	5	5	3	2	4	1	3	2	2	4	4	2	3	2	5	3	5	5	1	1	3	4	3	5	3	2	3	3	1	1	2	4	3	2	3	2
2	2	3	5	4	3	2	5	5	4	4	1	2	1	1	2	2	1	1	1	1	1	2	2	1	1	2	2	1	1	1	2	1	3	1	2	1	1	1	2	1	2	1	1	2
2	2	3	6	4	3	1	5	5	5	4	3	4	1	2	2	1	1	3	4	1	2	1	3	2	2	2	5	3	4	3	2	3	2	2	1	2	1	1	1	1	2	1	1	4
1	2	1	5	4	2	3	3	1	3	4	3	5	3	3	2	1	4	4	3	3	4	4	3	4	4	3	4	4	5	4	3	3	4	4	3	4	1	2	3	3	2	4	5	5
1	2	3	2	2	2	2	3	4	3	5	1	1	4	1	1	3	1	2	2	1	2	1	2	2	2	3	2	2	3	2	3	2	1	1	2	1	2	1	1	4	1	1	2	1
1	3	3	1	4	1	2	3	4	3	5	1	1	4	1	1	3	1	2	2	1	2	1	2	2	2	3	2	2	3	2	3	2	1	1	2	1	2	1	1	4	1	1	2	1
1	4	3	3	4	3	2	5	4	5	4	1	3	2	1	1	2	2	2	1	2	1	1	2	2	3	2	1	2	3	2	1	1	1	1	1	3	1	1	1	2	1	2	2	3
1	1	4	3	2	3	2	4	5	5	5	1	1	1	1	1	1	3	2	1	3	2	3	1	2	2	2	2	1	2	2	2	2	1	1	2	2	3	2	2	1	1	3	1	1
1	2	2	4	2	3	2	4	5	5	5	1	1	1	1	1	1	3	2	1	3	2	3	1	2	2	2	2	1	2	2	2	2	1	1	2	2	3	2	2	1	1	3	1	1
1	3	4	3	5	2	2	2	3	3	4	3	4	4	3	2	3	4	2	2	3	2	3	3	4	5	5	4	4	3	4	3	2	3	4	4	4	3	2	4	4	2	4	3	4
1	2	4	1	5	1	1	5	4	5	4	1	3	3	2	4	5	2	1	1	1	2	2	2	1	2	2	1	2	1	2	2	2	1	2	1	2	2	3	3	3	4	2	2	3
1	2	2	2	1	2	2	4	5	5	4	1	2	1	3	4	5	1	1	2	1	1	2	1	1	2	2	2	2	2	1	1	2	2	1	1	2	2	1	2	1	4	1	1	2
1	1	2	5	4	2	3	1	3	3	2	3	3	3	4	1	1	2	2	3	3	2	3	3	4	3	3	1	1	1	3	3	5	4	3	3	4	3	1	2	3	1	2	3	3
2	5	4	5	4	3	2	5	5	5	5	1	1	1	3	1	1	1	1	2	2	2	2	1	2	2	1	2	1	2	1	2	3	2	1	2	2	1	1	2	1	1	1	1	1
1	4	1	5	4	2	3	2	4	2	3	4	4	4	5	1	1	3	2	1	2	3	3	2	4	5	5	3	2	2	4	5	2	4	3	4	3	2	4	4	4	1	3	2	4
1	1	2	2	5	2	1	2	2	4	2	5	3	4	3	2	1	4	2	3	3	2	5	5	4	4	5	5	4	3	4	4	4	3	4	3	4	3	4	5	4	2	4	4	3
1	4	4	5	4	2	2	5	4	3	4	2	2	2	2	2	1	2	1	1	1	1	2	3	1	1	2	2	1	2	2	2	2	1	2	1	2	1	2	1	2	2	2	2	2
1	2	1	1	4	1	3	3	5	5	3	2	1	4	2	3	4	2	2	2	2	1	2	1	1	4	5	2	5	1	1	1	2	2	3	4	2	1	1	1	4	3	2	1	1
2	3	3	5	3	1	2	4	3	5	5	1	1	1	2	2	2	1	1	1	1	1	3	2	1	2	2	2	2	3	2	2	1	2	2	1	3	1	1	1	1	2	1	3	1
1	1	3	5	4	3	1	2	2	2	2	2	3	5	4	4	3	2	2	3	5	4	5	4	3	5	5	2	1	1	3	3	4	4	3	4	4	3	2	4	5	4	2	4	3
1	2	3	5	4	2	1	3	5	4	3	4	2	2	2	2	1	2	4	2	2	2	1	1	3	2	2	5	5	4	3	2	1	1	1	4	3	2	1	1	2	2	2	1	2
1	3	1	5	4	3	2	1	1	1	1	3	4	5	3	3	3	5	2	2	2	2	1	3	4	3	3	5	5	5	2	1	5	3	5	3	4	2	2	4	5	3	5	5	4
1	3	1	5	4	1	3	5	5	5	4	3	4	1	2	2	1	1	1	1	3	2	3	3	2	2	2	2	2	2	2	2	2	1	2	2	1	1	1	1	1	2	1	1	4
2	3	4	5	3	2	2	3	5	4	4	3	1	1	1	2	2	4	1	1	1	1	2	2	3	2	2	2	3	2	2	2	4	3	2	1	1	1	1	1	1	2	4	1	1
2	2	3	3	3	2	3	2	5	5	4	4	1	2	3	4	3	3	3	1	3	1	2	1	3	1	2	2	4	1	4	4	2	1	3	1	2	1	1	2	2	4	3	1	1
1	3	4	3	2	3	2	5	4	4	5	2	3	2	2	2	1	2	2	1	1	1	3	3	3	1	1	1	3	1	1	1	1	2	2	2	3	1	3	3	2	2	2	2	3
1	4	3	5	4	2	2	4	4	5	4	1	2	1	1	2	1	1	1	1	1	2	1	1	2	2	1	2	2	1	2	2	2	2	2	1	2	2	2	2	1	2	1	2	2
2	1	4	1	5	1	3	5	5	3	4	2	1	1	1	2	2	2	1	2	2	2	1	1	1	2	2	2	1	3	2	2	1	1	2	3	1	1	1	3	1	2	2	1	1
2	3	4	2	1	2	1	4	5	5	5	1	1	1	1	2	1	3	2	1	3	2	2	1	2	2	2	2	2	2	2	2	1	3	2	2	1	3	2	2	1	2	3	1	1
1	2	3	1	1	1	2	4	3	5	3	2	1	1	3	1	2	2	2	1	2	1	1	2	1	1	1	2	2	2	3	2	1	2	1	2	1	2	1	1	1	1	2	3	1
1	1	3	4	3	3	1	4	3	5	5	1	1	3	3	2	2	1	1	1	1	1	1	3	1	2	2	2	1	3	1	1	3	2	1	2	3	1	1	1	3	2	1	3	1
1	1	2	5	4	3	4	5	5	4	4	1	2	1	1	2	1	1	1	1	1	1	3	2	1	1	2	2	1	1	1	2	2	3	1	2	3	1	1	2	1	2	1	1	2
2	4	5	5	3	2	3	2	1	2	2	2	3	3	3	1	1	1	2	2	3	1	3	4	3	2	2	2	3	2	1	2	3	4	5	2	2	4	3	2	3	1	1	5	3
2	2	3	1	1	1	2	2	4	4	1	2	2	5	3	3	2	4	3	4	4	3	3	4	3	2	2	2	4	2	4	4	3	4	3	3	3	3	3	3	5	3	4	2	2
1	1	1	3	2	2	2	3	2	5	4	2	1	1	4	3	2	2	3	2	2	2	1	3	3	2	1	2	3	2	1	1	1	3	2	4	3	2	2	3	1	3	2	4	1
1	2	4	3	3	3	3	3	5	5	5	4	2	3	2	1	2	3	1	2	2	1	4	3	3	2	1	1	3	1	2	1	2	1	3	2	1	3	3	1	3	1	3	1	2
2	3	3	5	3	3	1	2	3	2	2	3	4	3	2	3	4	4	3	1	3	3	4	4	3	2	1	2	1	2	1	1	4	2	3	2	1	4	2	3	3	3	4	3	4
2	2	3	2	2	2	2	3	3	3	3	3	5	1	1	1	2	4	1	3	1	2	1	1	3	4	3	3	5	3	3	3	4	2	3	3	3	3	2	3	1	1	4	3	5
1	1	3	2	5	2	1	5	5	3	4	1	1	1	1	1	2	3	1	1	1	1	3	1	1	2	2	2	2	3	2	2	4	3	2	2	1	1	1	1	1	1	3	1	1
1	2	4	5	3	1	2	5	4	4	4	2	2	1	3	4	3	2	1	1	1	1	3	2	2	1	2	4	2	2	2	1	1	3	1	2	1	1	2	1	1	4	2	2	2
1	4	3	1	2	1	2	1	4	2	5	3	2	3	5	4	3	1	4	3	3	4	3	4	3	2	3	2	3	2	3	3	1	2	3	2	3	3	3	2	3	4	1	2	2
1	4	3	2	2	2	3	3	4	4	2	4	4	2	4	1	3	2	2	2	4	4	2	2	4	2	2	2	3	2	3	3	1	3	4	3	3	3	3	3	2	1	2	2	4
1	2	3	2	5	2	1	3	4	4	2	4	4	2	4	1	3	2	2	2	4	4	2	2	4	2	2	2	3	2	3	3	1	3	4	3	3	3	3	3	2	1	2	2	4
2	2	4	3	2	2	3	4	3	5	3	2	1	1	3	1	2	2	1	1	1	2	3	1	1	2	1	2	2	2	1	1	1	2	3	2	2	2	1	1	1	1	2	3	1
2	4	4	1	4	1	1	2	3	3	5	3	4	3	1	4	4	3	3	4	3	1	5	3	4	2	2	1	1	2	3	3	2	4	4	2	4	2	4	4	3	4	3	3	4
2	3	2	4	3	3	1	3	2	4	1	4	2	4	3	3	3	3	4	2	2	4	4	4	5	1	3	3	3	3	3	3	2	3	4	4	4	3	4	2	4	3	3	4	2
1	2	1	3	5	2	3	3	4	5	4	1	1	2	1	1	2	2	1	1	2	1	2	3	1	2	2	3	4	3	2	2	3	1	2	2	1	3	1	4	2	1	2	2	1
1	4	4	5	3	1	1	2	3	2	2	3	5	4	4	1	2	4	3	4	3	4	4	3	3	3	4	4	3	4	3	4	2	2	4	3	4	2	2	4	4	1	4	3	5
1	4	3	5	4	2	1	3	3	3	3	4	2	2	3	4	5	3	4	2	2	3	2	3	4	2	1	5	4	2	3	2	3	1	2	2	4	4	3	3	2	4	3	3	2
1	2	5	6	4	3	1	3	3	3	3	4	2	2	3	3	5	3	4	2	2	3	2	3	4	2	1	5	4	2	4	2	3	1	2	2	4	4	3	3	2	3	3	3	2
2	4	4	6	4	3	1	2	2	2	1	5	3	4	4	1	2	5	5	3	4	4	2	1	2	1	3	3	3	3	3	3	4	1	2	3	4	5	4	5	4	1	5	4	3
2	4	4	5	3	2	3	4	3	3	4	3	2	4	2	2	2	2	3	3	1	2	2	2	2	1	2	3	1	2	3	3	3	3	2	2	2	2	2	2	4	2	2	3	2
2	4	3	3	3	2	2	3	2	4	1	4	2	4	3	4	3	3	5	3	3	5	3	3	3	3	4	2	4	2	4	4	4	3	2	3	4	3	4	2	4	4	3	4	2
2	2	1	2	5	2	2	5	5	5	5	1	2	2	1	2	1	1	1	1	1	1	3	1	2	2	2	1	2	2	2	1	2	2	1	1	2	3	1	1	2	2	1	1	2
1	4	3	1	5	1	1	3	4	5	4	1	1	2	1	1	2	2	2	2	2	1	2	3	1	2	2	2	2	2	2	2	2	2	2	3	2	3	1	4	2	1	2	2	1
1	1	2	1	5	1	4	5	3	4	3	2	3	2	2	3	2	2	1	1	1	1	1	3	3	3	1	1	3	2	2	1	3	5	4	2	1	1	4	3	2	3	2	3	3
1	2	4	3	2	2	2	2	3	3	1	4	3	1	3	4	3	3	3	2	2	3	3	3	3	4	5	3	1	3	1	1	3	4	3	3	4	4	3	2	1	4	3	3	3
1	4	4	3	2	2	2	1	2	5	3	3	4	3	4	2	1	4	4	3	3	4	4	2	4	3	3	3	3	1	3	3	4	3	2	4	3	3	4	3	3	2	4	4	4
1	3	4	6	4	3	1	4	4	2	1	2	5	2	4	1	2	2	2	5	2	4	3	4	4	4	3	2	4	3	2	1	1	2	4	4	3	3	3	3	2	1	2	2	5
1	2	4	5	4	3	3	5	5	5	5	2	1	1	1	2	1	1	1	1	1	1	3	4	2	2	2	2	1	2	2	1	1	3	2	2	1	1	1	2	1	2	1	1	1
2	3	4	3	3	3	2	3	5	4	3	4	2	2	2	1	1	2	1	1	1	1	3	1	3	2	2	2	2	2	2	2	2	3	1	2	2	2	1	1	2	1	2	1	2
2	2	1	5	4	2	1	4	2	4	3	2	3	4	3	2	1	1	3	1	2	3	2	3	1	3	4	3	2	3	3	2	3	4	3	4	4	3	3	4	4	2	1	4	3
2	5	4	1	5	1	2	3	1	4	5	2	3	5	2	4	5	2	2	3	3	2	1	3	4	1	1	1	1	1	1	2	4	2	4	2	3	2	4	2	5	4	2	5	3
2	3	1	5	4	2	1	3	3	3	5	1	4	2	1	1	2	2	2	2	1	2	1	1	2	4	2	4	2	1	2	1	1	3	2	2	1	1	2	1	2	1	2	3	4
2	3	4	5	4	2	2	1	4	5	5	2	4	3	3	2	1	5	4	1	2	3	3	1	1	2	2	3	2	2	2	2	4	4	4	1	1	1	3	3	3	2	5	2	4
2	3	3	5	3	1	2	5	4	5	2	2	2	3	2	3	2	2	1	2	1	1	2	1	2	2	2	2	2	1	2	2	1	2	1	4	3	3	4	3	3	3	2	2	2
1	3	4	2	2	2	2	2	3	4	4	4	1	4	2	2	2	2	2	1	4	2	1	1	2	3	2	3	5	2	4	5	2	3	2	4	5	1	2	2	4	2	2	3	1
1	2	3	2	5	2	1	4	2	3	4	1	3	1	2	1	2	1	1	1	1	1	3	2	1	3	2	3	2	3	2	2	1	2	2	1	3	1	2	3	1	1	1	4	3
2	1	2	5	4	2	2	4	5	4	3	2	2	1	2	3	1	2	2	1	1	2	2	1	2	1	2	1	2	2	1	1	1	3	2	1	2	1	2	4	1	3	2	1	2
2	2	3	4	3	3	2	2	2	2	4	2	3	2	4	3	3	3	1	1	2	1	3	1	4	1	2	1	2	1	2	2	3	4	2	3	1	2	4	3	2	3	3	4	3
2	5	4	1	4	1	2	5	4	3	4	2	2	2	2	2	1	2	2	2	2	2	1	3	1	1	2	2	1	1	2	2	3	2	2	1	2	1	2	1	2	2	2	2	2
2	3	5	6	4	3	3	2	3	2	2	3	5	4	4	2	3	4	2	3	3	3	3	3	3	4	5	4	4	3	3	3	4	3	3	4	4	2	2	4	4	2	4	3	5
1	2	3	5	4	2	2	5	3	4	3	2	3	2	2	1	2	2	1	1	1	1	2	3	3	3	2	1	3	2	3	1	3	3	4	2	3	1	4	3	2	1	2	3	3
2	1	4	5	4	1	4	2	5	4	4	3	4	4	1	1	3	3	2	2	2	1	3	3	3	2	1	3	3	2	3	3	2	4	3	2	4	1	3	2	4	1	3	1	4
2	2	3	1	5	1	2	2	2	1	2	3	2	4	2	1	1	3	3	3	3	3	2	4	3	2	3	1	3	3	2	3	3	4	2	3	2	3	2	4	4	1	3	4	2
2	2	4	1	4	1	1	2	2	1	2	3	2	4	2	1	1	3	3	3	3	3	2	4	3	2	3	1	3	3	2	3	3	4	2	3	2	3	2	4	4	1	3	4	2
1	2	2	3	2	2	1	4	4	3	4	3	3	1	2	1	1	3	1	1	3	1	4	4	4	3	2	2	2	3	1	1	1	3	3	2	2	2	2	2	1	1	3	2	3
1	2	3	5	4	2	2	3	2	2	2	4	4	2	4	4	3	4	3	3	3	4	3	3	3	2	1	5	1	5	5	5	3	4	5	3	2	2	3	3	2	4	4	4	4
2	3	3	5	4	2	1	2	2	2	1	5	3	4	4	1	2	5	5	3	4	4	2	1	2	3	3	3	3	3	3	3	4	1	2	3	4	5	4	5	4	1	5	4	3
1	1	3	3	1	2	1	4	5	5	2	3	2	3	3	1	1	2	3	2	2	2	3	3	4	3	3	1	1	3	3	3	1	3	3	2	2	2	1	2	3	1	2	1	2
2	4	2	2	1	2	4	3	3	4	3	2	4	3	4	2	3	4	3	3	2	1	3	3	3	2	1	1	3	2	3	3	4	2	2	4	2	1	1	3	3	2	4	3	4
2	2	3	2	3	2	2	5	4	4	4	4	3	2	2	2	1	3	3	2	2	3	2	2	2	3	2	2	3	3	4	4	2	3	1	2	1	2	3	1	2	2	3	2	3
1	5	1	4	3	3	1	4	5	4	3	2	2	1	2	2	1	2	2	1	2	2	2	1	2	1	2	2	1	3	2	2	4	2	2	1	3	1	2	4	1	2	2	1	2
1	2	4	3	3	2	1	5	4	4	4	2	2	1	3	4	3	2	2	1	2	2	2	2	2	2	1	1	1	2	2	2	2	1	1	2	3	1	2	1	1	4	2	2	2
1	2	5	3	5	2	1	4	3	4	5	4	1	2	3	2	2	3	3	2	2	2	4	3	3	3	2	1	3	2	2	2	2	2	1	3	2	2	2	2	2	2	3	3	1
1	2	3	3	2	3	2	4	5	4	3	2	2	1	2	3	1	2	2	1	2	2	2	1	2	1	2	2	1	3	2	2	4	2	2	1	3	1	2	4	1	3	2	1	2
1	2	5	3	2	2	3	1	4	2	5	3	2	3	5	3	3	1	1	1	3	3	3	2	3	1	2	1	2	1	2	2	2	4	3	2	2	3	3	2	3	3	1	2	2
1	3	2	5	4	1	3	4	4	2	1	2	5	2	4	3	3	2	2	2	2	1	5	4	4	2	3	2	1	3	1	1	3	5	4	1	2	3	3	3	2	3	2	2	5
2	2	3	1	5	1	3	3	5	5	5	1	2	3	3	1	3	1	1	1	1	1	4	2	4	2	2	2	3	2	3	2	2	3	1	1	2	2	1	2	3	1	1	1	2
1	4	5	3	3	2	2	4	1	4	1	2	4	4	4	4	5	4	4	3	4	3	3	4	2	4	3	3	1	3	3	3	2	3	4	4	1	2	5	3	4	4	4	5	4
2	2	4	5	3	3	2	4	3	4	3	3	2	3	3	2	1	4	2	3	3	2	4	3	3	3	2	2	3	2	2	2	3	3	2	1	2	3	3	1	3	2	4	3	2
1	2	3	3	3	2	4	4	3	4	3	3	2	3	3	2	1	4	3	3	3	3	2	3	3	3	2	3	2	3	2	2	1	3	2	1	3	3	3	1	3	2	4	3	2
1	2	4	3	5	2	1	4	3	4	3	3	2	3	3	2	1	4	3	3	3	3	2	3	3	3	2	3	2	3	2	2	1	3	2	1	3	3	3	1	3	2	4	3	2
2	3	2	3	3	3	4	3	3	3	3	3	5	1	1	3	2	4	2	1	2	2	3	2	3	1	2	2	2	1	2	2	3	4	1	3	2	3	2	3	1	3	4	3	5
2	3	3	6	3	3	2	2	3	3	4	3	4	4	3	5	4	4	2	2	3	2	3	3	4	3	1	1	3	1	3	1	3	4	5	2	3	3	2	4	4	5	4	3	4
1	2	3	1	5	1	1	1	3	2	3	2	4	3	3	3	1	1	3	1	1	3	2	2	3	4	3	1	3	3	1	1	2	3	4	3	4	2	4	3	3	3	1	3	4
2	1	2	3	2	3	3	3	3	2	3	2	3	3	3	3	3	3	2	3	3	3	2	4	3	2	2	3	4	2	3	2	1	3	3	1	2	1	3	3	3	3	3	3	3
2	2	3	5	4	1	1	2	5	5	4	4	1	2	3	3	3	3	1	2	1	1	3	1	3	1	2	1	1	1	2	2	1	2	2	4	3	1	1	2	2	3	3	1	1
1	4	2	6	3	3	3	3	4	2	4	4	1	5	4	5	5	2	1	1	1	1	4	5	4	2	3	2	3	2	3	3	4	3	4	1	2	2	3	5	5	5	2	2	1
2	2	1	5	4	2	2	2	2	3	4	1	3	3	4	1	3	1	1	2	1	1	3	3	4	3	3	3	1	2	1	2	4	3	2	1	1	2	1	2	3	1	1	4	3
1	3	3	2	1	2	1	2	3	4	3	2	4	2	1	4	3	3	1	1	1	1	3	2	5	2	1	1	5	1	2	1	2	2	2	3	4	3	3	4	2	4	3	3	4
1	3	3	1	4	1	1	1	4	5	5	2	4	3	3	1	1	5	4	1	2	3	1	1	1	4	3	3	4	2	3	1	4	3	2	2	3	1	3	3	3	1	5	2	4
1	3	3	3	3	3	1	4	3	4	5	4	1	2	3	2	2	3	3	2	2	2	1	3	3	3	2	1	3	2	2	2	2	2	1	3	2	2	2	2	2	2	3	3	1
1	2	3	2	4	2	4	4	5	2	4	1	3	3	4	2	1	3	2	3	2	4	2	3	4	1	4	2	3	2	3	2	2	3	2	3	2	2	2	3	3	2	3	1	3
2	2	3	4	4	3	2	1	3	3	2	3	3	3	4	2	3	2	2	3	3	2	4	3	4	2	1	3	1	3	3	3	4	2	4	3	4	3	1	2	3	2	2	3	3
1	4	3	2	1	2	2	3	3	2	3	2	3	3	3	3	3	3	1	1	1	2	3	4	3	2	2	3	2	2	2	2	3	4	5	3	3	1	3	3	3	3	3	3	3
1	2	5	2	5	2	2	4	5	3	2	2	3	4	3	4	3	1	1	2	2	1	4	3	2	4	5	2	1	3	2	1	2	2	4	3	2	2	2	2	4	4	1	1	3
1	1	3	3	2	2	1	3	4	3	5	1	1	4	1	2	3	1	2	1	1	1	3	2	2	2	2	2	2	3	2	2	4	4	2	1	1	2	1	1	4	2	1	2	1
1	3	4	2	2	2	3	4	5	2	4	1	3	3	4	2	1	3	2	3	2	4	2	3	4	4	4	2	3	2	2	2	2	3	2	3	2	2	2	3	3	2	3	1	3
2	2	1	1	5	1	2	3	3	3	5	1	4	2	1	1	2	2	2	3	3	2	2	1	1	1	2	1	3	3	2	3	1	2	4	3	3	1	2	1	2	1	2	3	4
1	1	4	6	4	3	2	1	2	4	3	3	2	2	2	3	3	2	2	1	1	3	4	3	4	3	2	3	1	3	2	1	2	3	2	3	2	2	4	3	2	3	2	4	2
2	2	3	3	1	2	1	1	1	1	1	3	3	3	3	3	3	5	3	2	2	2	4	4	3	3	3	3	3	3	3	3	1	2	1	2	3	2	4	5	3	3	5	5	3
2	2	2	3	1	2	3	1	3	2	3	2	4	3	3	2	1	1	2	4	3	3	1	2	3	1	3	2	3	4	2	1	1	2	2	2	2	2	4	3	3	2	1	3	4
2	3	3	5	3	2	2	5	2	5	4	3	2	3	3	2	1	3	3	2	3	3	3	3	2	1	2	3	3	4	2	1	2	2	3	3	1	3	2	5	3	2	3	4	2
1	2	3	1	5	1	1	2	1	2	2	2	3	3	3	1	1	1	2	2	3	1	2	4	3	3	3	2	3	3	1	1	2	2	3	2	2	4	3	2	3	1	1	5	3
1	2	1	3	5	2	2	4	5	3	2	2	3	4	3	1	3	1	1	2	2	1	5	3	2	3	5	2	1	3	2	1	2	2	4	3	2	2	2	2	4	1	1	1	3
1	3	3	5	4	2	3	2	3	3	5	3	4	3	1	4	5	3	3	3	4	2	3	3	4	2	2	2	3	2	2	3	2	1	4	3	4	2	4	4	3	4	3	3	4
2	1	2	5	3	3	3	5	2	5	4	3	2	3	3	2	1	3	3	2	3	3	2	1	2	1	2	3	3	4	2	1	2	2	3	3	1	3	2	5	3	2	3	4	2
1	2	3	1	5	1	2	4	4	3	4	3	3	4	2	2	3	3	1	2	3	2	2	2	3	2	3	2	1	2	3	2	2	4	2	4	2	2	2	4	4	2	3	2	3
1	2	2	6	4	3	3	4	4	3	4	3	3	4	2	2	3	3	1	2	3	2	2	2	3	2	3	2	1	2	3	2	2	4	2	4	2	2	2	4	4	2	3	2	3
2	4	3	3	2	3	1	4	5	2	4	1	3	3	4	2	3	3	1	1	2	1	4	3	4	2	1	3	3	2	1	1	2	2	3	4	2	2	2	3	3	2	3	1	3
2	2	3	6	5	3	2	2	4	4	3	2	4	2	3	4	5	1	3	3	3	3	2	3	3	3	2	2	3	2	2	2	3	2	4	3	2	2	4	4	2	4	1	2	4
2	3	3	1	4	1	4	2	4	4	3	2	4	2	3	3	5	1	3	3	3	3	2	3	3	3	2	2	3	2	2	2	3	2	4	3	2	2	4	4	2	3	1	2	4
1	4	4	4	4	3	2	3	3	3	3	4	2	2	3	4	5	3	2	1	2	2	3	3	4	2	1	2	1	2	2	2	2	1	2	2	2	4	3	3	2	4	3	3	2
1	2	5	2	5	2	2	5	4	5	4	1	3	3	2	2	3	2	1	3	3	2	3	2	1	2	2	1	2	4	3	2	2	1	3	2	2	2	3	3	3	2	2	2	3
1	4	1	1	4	1	2	1	1	1	1	3	3	3	3	3	3	5	4	2	2	2	1	3	5	1	1	5	5	5	1	1	2	1	3	2	2	2	5	4	3	3	5	5	3
2	2	3	2	5	2	2	2	3	4	2	2	4	2	4	3	4	3	2	4	2	4	3	2	1	1	2	2	4	3	2	1	2	3	3	4	4	3	2	2	2	3	3	3	4
1	1	4	1	1	1	1	2	3	4	4	2	1	2	1	2	2	2	2	3	4	2	2	3	2	3	4	3	4	4	3	4	5	5	5	5	5	5	5	5	2	2	2	3	1
1	5	4	2	2	2	4	2	3	2	1	5	4	4	5	2	2	3	5	4	5	5	4	5	4	1	2	2	1	2	1	2	2	2	3	3	2	2	2	2	4	2	3	3	4
1	2	2	2	5	2	3	1	1	1	1	5	5	5	5	4	4	5	3	4	4	4	4	5	5	1	3	5	4	5	4	5	3	2	2	1	1	2	2	3	5	4	5	5	5
1	3	5	2	2	2	1	4	1	4	1	5	5	5	5	4	5	4	1	3	2	1	3	1	2	4	4	1	2	1	2	2	5	3	5	4	3	3	5	3	5	4	4	5	5
1	1	4	3	3	3	1	2	2	2	2	5	5	5	5	3	2	5	5	4	4	4	5	5	5	2	2	1	2	1	2	1	4	3	4	4	3	1	4	4	5	3	5	4	5
2	1	2	2	5	2	3	1	1	1	1	5	5	5	5	3	3	5	2	2	2	2	1	3	3	2	1	5	5	5	2	1	1	1	1	1	1	2	5	5	5	3	5	5	5
1	2	3	3	5	2	4	1	1	1	1	5	5	5	5	3	3	5	3	2	2	2	4	5	4	3	3	4	5	5	2	1	2	2	1	1	3	2	2	4	5	3	5	5	5
1	3	3	2	5	2	2	2	4	3	4	3	5	2	4	4	5	4	2	2	2	1	4	3	4	5	5	5	5	4	5	5	2	3	2	4	2	3	2	2	2	4	4	2	5
1	1	1	6	3	3	1	1	1	2	3	2	1	2	1	4	5	1	1	3	1	3	1	1	3	4	5	4	5	4	4	4	4	4	4	4	4	4	4	4	2	4	1	5	1
1	5	5	2	2	2	1	4	4	4	3	2	3	2	4	1	1	4	2	4	4	2	4	4	2	1	1	2	1	1	2	1	5	4	4	3	4	4	4	5	2	1	4	2	3
1	1	2	2	5	2	3	1	1	1	1	5	5	5	5	5	5	5	4	3	3	3	3	4	4	2	1	3	3	3	4	5	1	1	1	1	1	5	5	2	5	5	5	5	5
1	2	3	1	2	1	1	1	2	5	3	1	1	2	1	3	4	4	1	3	2	1	3	1	3	2	3	2	2	3	2	3	4	3	4	4	3	4	4	3	2	3	4	4	1
2	4	4	2	2	2	1	2	2	1	1	5	3	5	3	4	5	3	4	5	4	5	3	4	3	5	5	5	5	5	5	5	3	4	3	4	3	5	4	5	5	4	3	4	3
1	3	4	5	4	1	2	2	4	4	3	5	5	5	5	4	5	1	5	4	5	4	5	4	5	4	2	2	4	2	3	2	3	4	4	3	4	2	4	4	5	4	1	2	5
2	2	3	3	2	3	1	1	1	1	1	5	5	5	5	5	5	5	2	3	3	3	3	4	4	2	3	3	3	3	3	3	1	1	3	1	2	2	5	3	5	5	5	5	5
1	1	1	2	2	2	1	3	3	5	5	5	5	5	5	3	2	2	5	3	3	5	3	5	3	1	1	1	1	2	1	1	1	2	2	1	2	1	1	2	5	3	2	3	5
2	2	5	5	3	3	1	1	1	1	1	5	4	5	5	5	4	5	4	4	5	5	5	5	5	5	4	4	3	3	5	4	2	2	2	1	1	5	5	4	5	5	5	5	4
1	4	4	1	5	1	3	2	3	4	3	5	5	5	5	3	3	3	4	5	5	4	5	4	5	2	3	2	3	2	2	1	2	4	3	2	1	3	3	4	5	3	3	3	5
1	4	3	3	3	3	2	3	4	2	3	4	5	3	3	4	4	2	2	1	2	1	2	1	1	5	4	5	4	4	4	4	4	3	2	4	3	3	2	4	3	4	2	2	5
2	2	4	4	2	3	1	1	1	1	1	5	4	5	5	4	4	5	4	4	4	4	3	4	5	5	5	4	3	3	2	1	3	1	1	2	2	3	2	3	5	4	5	5	4
1	5	2	3	5	2	2	1	1	1	1	1	1	2	1	4	4	5	4	4	4	4	3	4	5	5	5	5	4	5	5	1	5	5	4	5	5	3	4	3	2	4	5	5	1
1	4	3	3	4	3	3	3	1	1	1	1	1	1	1	4	4	3	4	4	4	4	5	4	4	3	3	4	3	3	4	4	5	4	5	4	5	4	5	5	1	4	3	5	1
1	2	2	3	3	3	1	3	1	3	4	5	5	5	5	1	1	4	4	3	3	4	4	3	4	1	1	2	1	2	2	2	3	3	2	2	2	1	2	3	5	1	4	5	5
1	2	5	1	5	1	3	4	5	5	2	3	2	3	3	1	1	2	5	4	3	5	3	3	4	1	2	1	2	1	2	2	2	1	1	2	3	2	1	2	3	1	2	1	2
2	3	4	3	2	3	1	1	1	1	1	3	3	3	3	4	5	5	3	4	3	3	2	3	5	3	3	5	4	5	5	5	2	2	1	2	3	2	3	4	3	4	5	5	3
2	5	3	5	3	3	2	3	2	2	5	3	2	2	3	2	1	3	1	1	2	2	1	2	1	4	4	4	3	4	3	3	1	1	1	1	1	1	1	1	2	2	3	4	2
2	2	1	5	4	2	2	3	2	2	5	3	2	2	3	2	1	3	1	1	2	2	1	2	1	4	4	4	3	4	3	3	1	1	1	1	1	1	1	1	2	2	3	4	2
1	2	3	3	2	2	1	3	3	3	5	4	4	4	4	4	3	3	2	1	3	3	3	2	4	5	5	5	5	5	5	5	5	4	4	3	3	4	4	3	4	4	3	3	4
1	3	3	3	1	3	1	1	1	1	1	3	3	3	3	5	5	5	3	4	4	4	3	5	4	1	1	5	5	5	5	5	2	2	2	2	2	5	4	4	3	5	5	5	3
2	3	3	1	5	1	2	3	3	2	1	3	5	3	4	4	3	5	4	4	4	2	4	5	5	1	1	1	2	2	1	2	4	3	4	4	5	4	3	5	3	4	5	3	5
1	1	4	3	5	2	1	1	1	1	1	5	5	4	4	4	3	3	4	5	3	4	4	4	4	5	5	5	5	5	5	5	4	4	5	4	5	4	4	4	4	4	3	5	5
2	1	3	1	1	1	2	4	4	3	4	3	3	1	2	2	1	3	4	4	4	4	4	4	4	2	3	2	2	3	3	2	2	2	1	2	2	2	2	2	1	2	3	2	3
2	3	2	1	4	1	3	4	4	3	4	3	3	1	2	2	1	3	4	4	4	4	4	4	4	2	3	2	2	3	3	2	2	2	1	2	2	2	2	2	1	2	3	2	3
1	5	1	3	1	2	2	2	3	2	4	4	2	3	2	3	4	2	2	2	1	3	3	2	2	4	3	5	5	5	4	5	3	4	2	2	3	3	3	4	3	3	2	3	2
2	4	3	3	3	2	3	2	3	2	2	3	4	3	2	4	5	4	5	3	3	3	5	5	5	4	3	3	4	3	3	3	2	3	2	2	3	2	2	3	3	4	4	3	4
